# Supplementary material for: Molecular type distribution and fluconazole susceptibility of clinical Cryptococcus gattii isolates from South African laboratory-based surveillance, 2005–2013
Source: PLoS Negl Trop Dis. 2022 Jun 29;16(6):e0010448. doi: 10.1371/journal.pntd.0010448 (PMC9242473; doi:10.1371/journal.pntd.0010448)
Supplement: S1 Supporting Information — (XLSX) [file pntd.0010448.s010.xlsx]

## Sheet: Strains in order
Isolate ID	Record	CAP59	GPD1	IGS1	LAC1	PLB1	SOD1	URA5	Sequence type	Mol type	mating type	FLZ MIC	Province	Country	Specimen
2	1252	17	4	2	1	3	62	11	13	VGIV	matα	ND	Western Cape	South Africa	Blood culture
3	6185	52	11	13	13	13	74	15	230	VGI	matα	4	KwaZulu Natal	South Africa	CSF
4	500	23	4	2	1	10	35	11	14	VGIV	matα	ND	KwaZulu Natal	South Africa	CSF
5	2769	17	10	2	1	3	62	11	155	VGIV	matα	1	Gauteng	South Africa	CSF
7	1031	16	11	46	13	13	128	24	494	VGI	matα	8	Mpumalanga	South Africa	CSF
8	1708	52	11	13	13	13	74	15	230	VGI	matα	16	Western Cape	South Africa	CSF
9	1977	63	10	8	1	37	35	11	377	VGIV	matα	8	North West	South Africa	CSF
10	153	37	10	2	1	3	35	11	294	VGIV	matα	ND	Limpopo	South Africa	CSF
11	954	37	10	2	44	3	35	11	426	VGIV	matα	ND	Gauteng	South Africa	CSF
12	1261	17	10	2	1	3	62	11	155	VGIV	matα	ND	Mpumalanga	South Africa	CSF
13	236	58	10	8	1	3	62	11	379	VGIV	matα	ND	Gauteng	South Africa	CSF
14	918	37	10	2	1	3	35	11	294	VGIV	matα	1	Limpopo	South Africa	CSF
15	1365	16	5	3	5	5	45	12	154	VGI	matα	16	Free State	South Africa	CSF
16	1545	37	10	2	1	3	126	11	505	VGIV	matα	ND	Mpumalanga	South Africa	CSF
17	273	37	10	2	17	37	30	11	387	VGIV	matα	2	Gauteng	South Africa	CSF
18	303	17	10	2	1	37	62	11	501	VGIV	matα	ND	Gauteng	South Africa	CSF
19	335	31	11	101	13	13	123	14	506	VGI	matα	8	Mpumalanga	South Africa	CSF
20	1999	17	10	2	1	3	62	11	155	VGIV	matα	ND	Mpumalanga	South Africa	CSF
21	2532	16	60	13	13	13	80	15	500	VGI	matα	4	Mpumalanga	South Africa	CSF
22	2533	2	52	56	21	1	8	7	409	VGII	matα	8	Mpumalanga	South Africa	CSF
23	2736	37	10	2	17	37	35	11	370	VGIV	matα	ND	Gauteng	South Africa	CSF
24	2899	32	10	2	1	3	62	11	512	VGIV	matα	2	Gauteng	South Africa	CSF
25	3445	16	11	46	13	13	65	24	36	VGI	matα	8	Mpumalanga	South Africa	CSF
26	3876	37	10	2	1	3	35	11	294	VGIV	matα	4	Gauteng	South Africa	CSF
27	4387	82	10	2	1	3	62	11	401	VGIV	matα	4	Mpumalanga	South Africa	CSF
28	5454	23	19	2	1	10	30	11	389	VGIV	matα	32	Gauteng	South Africa	CSF
29	5566	36	11	13	5	13	36	14	106	VGI	matα	8	Gauteng	South Africa	CSF
30	5714	83	11	68	13	13	70	15	531	VGI	mata	8	Mpumalanga	South Africa	CSF
31	6044	58	10	2	1	37	30	11	382	VGIV	matα	8	Mpumalanga	South Africa	CSF
32	6487	37	10	2	1	3	35	11	294	VGIV	matα	ND	Gauteng	South Africa	CSF
33	805	17	10	8	44	3	35	11	390	VGIV	matα	ND	Gauteng	South Africa	CSF
34	1005	17	10	2	1	3	62	11	155	VGIV	matα	1	Gauteng	South Africa	CSF
35	1124	37	10	2	1	3	35	11	294	VGIV	matα	8	Gauteng	South Africa	CSF
36	1625	23	19	2	62	37	86	11	509	VGIV	matα	4	Gauteng	South Africa	CSF
37	3917	17	10	2	1	3	30	11	391	VGIV	matα	2	KwaZulu Natal	South Africa	CSF
38	6516	80	10	2	1	10	35	11	529	VGIV	matα	1	KwaZulu Natal	South Africa	CSF
39	88	37	53	2	1	37	31	11	519	VGIV	matα	1	Limpopo	South Africa	CSF
40	1163	37	10	2	1	3	62	11	371	VGIV	matα	4	Limpopo	South Africa	CSF
41	1071	58	10	8	1	37	35	11	392	VGIV	matα	4	North West	South Africa	CSF
42	1778	31	11	44	13	13	32	24	285	VGI	matα	8	Gauteng	South Africa	CSF
43	2399	16	59	13	13	13	97	15	499	VGI	matα	8	KwaZulu Natal	South Africa	CSF
44	3448	23	10	103	17	3	35	11	507	VGIV	matα	ND	Gauteng	South Africa	CSF
45	3943	93	10	8	17	37	85	11	536	VGIV	matα	4	Gauteng	South Africa	CSF
46	3598	92	10	2	1	3	35	11	535	VGIV	matα	2	Limpopo	South Africa	CSF
47	3994	17	10	8	18	3	37	11	70	VGIV	matα	8	Gauteng	South Africa	CSF
48	3749	17	55	106	1	3	62	11	504	VGIV	matα	ND	Limpopo	South Africa	CSF
49	4051	35	40	1	22	6	28	19	165	VGIII	matα	8	Mpumalanga	South Africa	CSF
50	4052	82	10	2	44	3	31	11	530	VGIV	matα	ND	Mpumalanga	South Africa	CSF
51	4069	31	57	59	13	13	71	14	510	VGI	matα	16	KwaZulu Natal	South Africa	CSF
52	4102	17	10	2	1	3	112	11	397	VGIV	matα	2	KwaZulu Natal	South Africa	CSF
53	274	17	10	2	1	3	112	11	397	VGIV	matα	1	North West	South Africa	CSF
54	281	16	11	13	19	15	34	14	58	VGI	matα	8	KwaZulu Natal	South Africa	CSF
55	326	16	14	3	5	5	45	12	159	VGI	matα	4	Western Cape	South Africa	Unknown
56	499	17	10	8	1	3	62	11	9	VGIV	matα	ND	Gauteng	South Africa	CSF
57	547	32	4	2	1	7	85	11	221	VGIV	matα	0.5	Gauteng	South Africa	CSF
58	917	16	11	24	13	13	70	15	284	VGI	matα	16	Western Cape	South Africa	CSF
59	1687	37	54	8	17	3	35	11	520	VGIV	matα	ND	Mpumalanga	South Africa	CSF
60	1764	37	10	2	1	3	30	11	373	VGIV	matα	ND	Gauteng	South Africa	CSF
61	1846	58	10	2	17	3	62	11	517	VGIV	matα	2	Gauteng	South Africa	CSF
62	2000	17	10	8	61	3	62	11	502	VGIV	matα	ND	Gauteng	South Africa	CSF
63	2028	37	53	2	1	3	35	11	543	VGIV	matα	4	Gauteng	South Africa	CSF
64	2174	82	10	2	1	3	62	11	401	VGIV	matα	ND	Mpumalanga	South Africa	CSF
65	2428	37	10	2	1	3	35	11	294	VGIV	matα	ND	Limpopo	South Africa	CSF
66	2390	37	10	2	44	3	35	11	426	VGIV	mata	2	Limpopo	South Africa	CSF
67	2476	37	10	2	1	3	35	11	294	VGIV	matα	2	Limpopo	South Africa	CSF
68	2544	59	10	17	17	3	35	11	336	VGIV	matα	ND	Gauteng	South Africa	CSF
69	786	37	10	8	63	3	62	11	513	VGIV	matα	4	Gauteng	South Africa	CSF
70	70	17	10	2	1	3	62	11	155	VGIV	matα	8	Mpumalanga	South Africa	CSF
71	14	16	14	3	5	5	45	12	159	VGI	matα	2	Western Cape	South Africa	CSF
72	607	37	10	105	1	3	30	11	514	VGIV	matα	4	KwaZulu Natal	South Africa	CSF
73	543	44	11	59	13	13	129	15	523	VGI	matα	8	Gauteng	South Africa	CSF
74	843	23	4	103	17	44	35	34	508	VGIV	matα	8	Northern Cape	South Africa	CSF
75	980	31	11	44	13	13	71	15	421	VGI	matα	4	Mpumalanga	South Africa	CSF
76	1435	44	4	102	13	13	68	15	524	VGI	matα	2	Gauteng	South Africa	CSF
77	376	37	10	2	1	3	62	11	371	VGIV	matα	8	Mpumalanga	South Africa	CSF
78	1742	58	4	2	17	7	30	11	436	VGIV	matα	ND	North West	South Africa	CSF
79	1643	37	10	8	1	3	30	11	428	VGIV	mata	1	KwaZulu Natal	South Africa	CSF
80	1787	52	60	46	13	13	34	15	526	VGI	matα	4	Gauteng	South Africa	CSF
81	1788	58	10	8	17	3	30	11	441	VGIV	matα	2	Gauteng	South Africa	CSF
82	1686	36	11	13	5	13	36	14	106	VGI	matα	2	Gauteng	South Africa	Blood culture
83	1698	80	19	2	1	10	30	11	398	VGIV	matα	4	Western Cape	South Africa	Unknown
84	1930	37	10	107	1	3	30	11	515	VGIV	matα	4	KwaZulu Natal	South Africa	CSF
85	2085	17	10	2	1	3	62	11	155	VGIV	matα	ND	Mpumalanga	South Africa	CSF
86	252	17	10	2	1	3	62	11	155	VGIV	matα	8	Gauteng	South Africa	CSF
87	455	16	11	59	60	13	124	15	496	VGI	matα	8	KwaZulu Natal	South Africa	CSF
88	841	45	10	8	17	37	31	11	224	VGIV	matα	4	Gauteng	South Africa	Blood culture
89	848	17	10	2	1	3	62	11	155	VGIV	mata	16	Gauteng	South Africa	CSF
90	940	45	10	8	17	37	31	11	224	VGIV	matα	0.5	Mpumalanga	South Africa	CSF
91	924	17	10	2	1	3	112	11	397	VGIV	matα	ND	Mpumalanga	South Africa	CSF
92	976	17	10	2	1	3	62	11	155	VGIV	matα	4	Mpumalanga	South Africa	CSF
93	1037	37	53	8	17	3	35	11	521	VGIV	matα	ND	Mpumalanga	South Africa	CSF
94	1087	31	58	70	13	13	72	15	511	VGI	matα	8	Northern Cape	South Africa	CSF
95	1150	17	10	2	1	3	127	11	544	VGIV	matα	ND	Limpopo	South Africa	CSF
96	1280	52	60	46	13	13	70	15	527	VGI	matα	4	KwaZulu Natal	South Africa	CSF
97	1404	35	40	1	22	6	28	19	165	VGIII	matα	8	Mpumalanga	South Africa	CSF
98	1428	17	10	2	1	3	112	11	397	VGIV	matα	16	Mpumalanga	South Africa	CSF
99	1723	37	10	2	1	3	35	11	294	VGIV	matα	4	North West	South Africa	CSF
100	1840	36	11	13	5	13	32	14	423	VGI	matα	2	Northern Cape	South Africa	CSF
101	1866	81	10	8	1	10	30	11	399	VGIV	matα	16	Limpopo	South Africa	CSF
102	22	2	52	56	21	1	90	7	400	VGII	matα	8	Mpumalanga	South Africa	CSF
103	339	81	10	8	1	10	30	11	399	VGIV	matα	ND	Gauteng	South Africa	CSF
104	348	17	10	8	61	3	62	11	502	VGIV	matα	16	Gauteng	South Africa	CSF
105	386	58	10	8	1	3	62	11	379	VGIV	matα	ND	Limpopo	South Africa	CSF
106	465	23	10	17	17	3	30	11	420	VGIV	mata	2	Gauteng	South Africa	Blood culture
107	561	16	11	46	13	13	130	52	495	VGI	matα	16	Gauteng	South Africa	CSF
108	1127	80	19	2	1	10	30	11	398	VGIV	matα	ND	Gauteng	South Africa	CSF
109	1385	58	10	2	1	3	35	11	437	VGIV	matα	ND	Gauteng	South Africa	CSF
110	1783	16	11	68	13	13	34	53	497	VGI	matα	8	Gauteng	South Africa	CSF
111	2025	37	10	2	44	37	30	11	427	VGIV	matα	4	Gauteng	South Africa	CSF
112	2026	37	4	103	1	3	62	11	522	VGIV	matα	8	Gauteng	South Africa	CSF
113	2133	37	10	2	1	3	35	11	294	VGIV	matα	0.5	Gauteng	South Africa	CSF
114	2172	58	10	2	1	37	30	11	382	VGIV	matα	2	Mpumalanga	South Africa	CSF
115	2173	82	10	2	1	3	62	11	401	VGIV	matα	ND	Mpumalanga	South Africa	Blood culture
116	2259	91	11	46	13	13	73	24	533	VGI	matα	8	Gauteng	South Africa	CSF
117	2217	17	10	104	1	3	62	11	542	VGIV	matα	16	Gauteng	South Africa	CSF
119	2569	58	10	2	17	3	125	11	518	VGIV	matα	ND	KwaZulu Natal	South Africa	CSF
120	2414	58	10	8	1	3	35	11	440	VGIV	matα	4	Limpopo	South Africa	CSF
121	2612	37	10	2	1	3	35	11	294	VGIV	matα	2	Gauteng	South Africa	CSF
122	2843	91	11	46	13	13	73	24	533	VGI	matα	4	KwaZulu Natal	South Africa	CSF
123	2970	16	11	44	13	13	73	46	404	VGI	matα	8	Gauteng	South Africa	CSF
124	3058	37	10	2	1	3	35	11	294	VGIV	matα	4	Mpumalanga	South Africa	CSF
125	3096	37	10	100	63	3	62	11	516	VGIV	matα	ND	Gauteng	South Africa	CSF
126	3332	16	14	3	5	5	45	12	159	VGI	matα	4	Western Cape	South Africa	Unknown
127	3470	37	10	100	63	3	62	11	516	VGIV	matα	8	Gauteng	South Africa	CSF
128	3772	16	5	3	5	5	32	12	51	VGI	mata	8	Western Cape	South Africa	CSF
129	3796	16	5	3	5	5	45	12	154	VGI	matα	2	Free State	South Africa	CSF
130	3882	32	4	2	1	7	85	11	221	VGIV	matα	8	Mpumalanga	South Africa	CSF
131	4145	37	10	2	1	3	35	11	294	VGIV	matα	ND	Limpopo	South Africa	CSF
133	4274	16	5	3	5	5	45	12	154	VGI	matα	4	North West	South Africa	CSF
134	4009	17	4	108	1	37	30	11	503	VGIV	mata	2	Gauteng	South Africa	CSF
135	75	83	11	102	13	13	34	15	532	VGI	matα	8	Northern Cape	South Africa	CSF
136	2083	49	11	13	13	13	34	24	433	VGI	matα	32	Mpumalanga	South Africa	CSF
137	772	37	10	2	1	3	35	11	294	VGIV	matα	8	Limpopo	South Africa	CSF
138	3360	49	11	46	13	13	122	15	525	VGI	matα	8	North West	South Africa	CSF
139	2060	23	4	2	1	10	30	11	418	VGIV	matα	ND	Gauteng	South Africa	CSF
140	1722	17	10	2	17	3	30	11	416	VGIV	matα	ND	Mpumalanga	South Africa	CSF
141	2505	16	11	68	13	13	34	54	498	VGI	matα	8	Gauteng	South Africa	CSF
142	2530	82	10	2	1	3	35	11	407	VGIV	matα	8	Gauteng	South Africa	CSF
143	3954	71	56	90	6	5	113	38	528	VGI	matα	1	Gauteng	South Africa	CSF
144	3995	17	19	2	1	7	35	11	417	VGIV	matα	ND	Gauteng	South Africa	Blood culture
145	2854	82	10	2	1	3	35	11	407	VGIV	matα	2	Limpopo	South Africa	CSF
146	1751	2	52	56	21	1	8	7	409	VGII	matα	8	Mpumalanga	South Africa	CSF
147	841	91	11	59	13	13	34	24	534	VGI	matα	8	Gauteng	South Africa	CSF
148	2153	17	10	2	1	3	62	11	155	VGIV	matα	ND	Mpumalanga	South Africa	CSF
149	3061	82	10	2	1	3	62	11	401	VGIV	matα	ND	Mpumalanga	South Africa	CSF
150	3234	94	10	2	17	3	30	11	537	VGIV	matα	ND	Gauteng	South Africa	CSF
*Note: FLZ MIC – Fluconazole minimum inhibitory concentration, CSF – cerebrospinal fluid, ND – Not done
